# Supplementary material for: The effect of cognitive control and flexibility on perceptions of professional identity in teachers: the multimediating role of career adaptability, career engagement, and career optimism
Source: Front Psychol. 2026 Feb 9;16:1716818. doi: 10.3389/fpsyg.2025.1716818 (PMC12926381; doi:10.3389/fpsyg.2025.1716818)
Supplement: Supplementary file 1 [file Supplementary_file_1.zip]

Archive with 3 entries (3 files):
- Analyses-AMOS.amw
- Analyses-JASP.jasp
- Analyses-SPSS.sav
